# Supplementary material for: The complete genome sequence of Vibrio aestuarianus W‐40 reveals virulence factor genes
Source: Microbiologyopen. 2018 Jan 3;7(3):e00568. doi: 10.1002/mbo3.568 (PMC6011983; doi:10.1002/mbo3.568)
Supplement: Supplementary file 1 [file MBO3-7-e00568-s001.xls]

## Sheet: Sheet1
Table S1 Coding characteristics of V.aestuarianus W-40 sequences.
Statistics:	Scaffold	Contig
Total Number (#):	2	2
Total length (bp):	4837307	4837307
Average Length (bp):	2.41865e+06	2.41865e+06
N50 Length (bp):	3202773	3202773
N90 Length (bp):	1634534	1634534
Maximum Length (bp):	3202773	3202773
Minimum Length (bp):	1634534	1634534
N50 Read Length	18555	18555
Mean Read Length	13243	13243
Mean Read Score	0.84	0.84
GC content :	0.4623	0.4623
