# Supplementary material for: The complete genome sequence of Vibrio aestuarianus W‐40 reveals virulence factor genes
Source: Microbiologyopen. 2018 Jan 3;7(3):e00568. doi: 10.1002/mbo3.568 (PMC6011983; doi:10.1002/mbo3.568)
Supplement: Supplementary file 2 [file MBO3-7-e00568-s004.xls]

## Sheet: Sheet1
TABLE S2 Coding tRNA characteristics of V.aestuarianus W-40 chromosome I (ctg7180000000002) and chromosome II (ctg7180000000003) sequences.
equence		tRNA	Bounds	tRNA	Anti
Name	tRNA #	Begin	End	Type	Codon
--------	------	----	------	----	-----
ctg7180000000002	1	87863	87938	Met	CAT
ctg7180000000002	2	160414	160489	Phe	GAA
ctg7180000000002	3	160544	160619	Thr	TGT
ctg7180000000002	4	160627	160702	Phe	GAA
ctg7180000000002	5	160743	160818	Asn	GTT
ctg7180000000002	6	163114	163189	Phe	GAA
ctg7180000000002	7	163244	163319	Thr	TGT
ctg7180000000002	8	163343	163418	Asn	GTT
ctg7180000000002	9	163459	163534	Thr	TGT
ctg7180000000002	10	163540	163615	Asn	GTT
ctg7180000000002	11	548801	548876	Glu	TTC
ctg7180000000002	12	548879	548954	Lys	TTT
ctg7180000000002	13	548969	549044	Ala	TGC
ctg7180000000002	14	549058	549133	Val	TAC
ctg7180000000002	15	552526	552602	Asp	GTC
ctg7180000000002	16	552665	552741	Trp	CCA
ctg7180000000002	17	620788	620864	Arg	CCG
ctg7180000000002	18	620897	620972	His	GTG
ctg7180000000002	19	621026	621102	Pro	TGG
ctg7180000000002	20	621147	621222	His	GTG
ctg7180000000002	21	621244	621320	Pro	TGG
ctg7180000000002	22	665627	665703	Ile	GAT
ctg7180000000002	23	665749	665824	Ala	TGC
ctg7180000000002	24	671144	671219	Glu	TTC
ctg7180000000002	25	671222	671297	Lys	TTT
ctg7180000000002	26	671328	671403	Val	TAC
ctg7180000000002	27	674856	674932	Asp	GTC
ctg7180000000002	28	734558	734633	Glu	TTC
ctg7180000000002	29	740049	740125	Ile	GAT
ctg7180000000002	30	740171	740246	Ala	TGC
ctg7180000000002	31	743644	743720	Asp	GTC
ctg7180000000002	32	811122	811197	Thr	TGT
ctg7180000000002	33	811234	811318	Tyr	GTA
ctg7180000000002	34	811354	811428	Gly	TCC
ctg7180000000002	35	811441	811516	Thr	GGT
ctg7180000000002	36	840510	840585	Gly	GCC
ctg7180000000002	37	840625	840701	Met	CAT
ctg7180000000002	38	840824	840899	Gly	GCC
ctg7180000000002	39	840943	841019	Met	CAT
ctg7180000000002	40	841050	841125	Gly	GCC
ctg7180000000002	41	841292	841368	Met	CAT
ctg7180000000002	42	841399	841474	Gly	GCC
ctg7180000000002	43	841514	841590	Met	CAT
ctg7180000000002	44	841621	841696	Gly	GCC
ctg7180000000002	45	841733	841808	Gly	GCC
ctg7180000000002	46	978813	978905	Ser	GCT
ctg7180000000002	47	978969	979045	Arg	ACG
ctg7180000000002	48	979071	979163	Ser	GCT
ctg7180000000002	49	979231	979307	Arg	ACG
ctg7180000000002	50	979350	979426	Arg	ACG
ctg7180000000002	51	979476	979552	Arg	ACG
ctg7180000000002	52	979595	979671	Arg	ACG
ctg7180000000002	53	979721	979797	Arg	ACG
ctg7180000000002	54	994211	994295	Leu	CAA
ctg7180000000002	55	1009928	1010003	Ala	GGC
ctg7180000000002	56	1010017	1010092	Glu	TTC
ctg7180000000002	57	1013523	1013598	Thr	GGT
ctg7180000000002	58	1013799	1013875	Asp	GTC
ctg7180000000002	59	1108092	1108175	Leu	GAG
ctg7180000000002	60	1108234	1108310	Met	CAT
ctg7180000000002	61	1551086	1551162	Arg	TCT
ctg7180000000002	62	3099548	3099472	Ile	GAT
ctg7180000000002	63	3099426	3099351	Ala	TGC
ctg7180000000002	64	3095959	3095883	Asp	GTC
ctg7180000000002	65	3095847	3095771	Trp	CCA
ctg7180000000002	66	2906949	2906873	Pro	TGG
ctg7180000000002	67	2627808	2627721	Ser	GGA
ctg7180000000002	68	2502432	2502359	Cys	GCA
ctg7180000000002	69	2502355	2502280	Gly	GCC
ctg7180000000002	70	2502196	2502110	Leu	TAA
ctg7180000000002	71	2502095	2502020	Gly	GCC
ctg7180000000002	72	2027187	2027111	Val	GAC
ctg7180000000002	73	2027075	2026999	Val	GAC
ctg7180000000002	74	1529383	1529307	Pro	GGG
ctg7180000000002	75	1523392	1523302	Ser	TGA
ctg7180000000002	76	1477431	1477357	Asn	GTT
ctg7180000000002	77	1417621	1417545	Met	CAT
ctg7180000000002	78	1417503	1417419	Leu	TAG
ctg7180000000002	79	1417387	1417313	Gln	TTG
ctg7180000000002	80	1417202	1417126	Met	CAT
ctg7180000000002	81	1417078	1416994	Leu	TAG
ctg7180000000002	82	1416967	1416883	Leu	TAG
ctg7180000000002	83	1416850	1416776	Gln	TTG
ctg7180000000002	84	1416727	1416643	Leu	TAG
ctg7180000000002	85	1416640	1416564	Met	CAT
ctg7180000000002	86	1416516	1416432	Leu	TAG
ctg7180000000002	87	1416405	1416321	Leu	TAG
ctg7180000000002	88	1416288	1416214	Gln	TTG
ctg7180000000002	89	1416165	1416081	Leu	TAG
ctg7180000000002	90	1416049	1415975	Gln	TTG
ctg7180000000002	91	1415926	1415842	Leu	TAG
ctg7180000000002	92	1415810	1415736	Gln	TTG
ctg7180000000002	93	1415687	1415603	Leu	TAG
ctg7180000000002	94	1415572	1415498	Gln	TTG
ctg7180000000002	95	1415372	1415288	Leu	TAG
ctg7180000000002	96	1415284	1415208	Met	CAT
ctg7180000000002	97	1415160	1415076	Leu	TAG
ctg7180000000002	98	1389908	1389832	Arg	CCT
ctg7180000000002	99	1307527	1307444	Tyr	GTA
ctg7180000000002	100	1307353	1307269	Tyr	GTA
ctg7180000000002	101	1307178	1307094	Tyr	GTA
ctg7180000000002	102	1306989	1306905	Tyr	GTA
ctg7180000000002	103	462504	462429	Glu	TTC
ctg7180000000002	104	462426	462351	Lys	TTT
ctg7180000000002	105	462320	462245	Val	TAC
ctg7180000000002	106	458673	458583	Ser	TGA
ctg7180000000002	107	193692	193617	Glu	TTC
ctg7180000000002	108	188299	188223	Ile	GAT
ctg7180000000002	109	188177	188102	Ala	TGC
ctg7180000000002	110	184706	184630	Asp	GTC
ctg7180000000003	1	859056	859129	Cys	GCA
ctg7180000000003	2	859193	859279	Leu	TAA
ctg7180000000003	3	859294	859369	Gly	GCC
ctg7180000000003	4	859388	859461	Cys	GCA
ctg7180000000003	5	872593	872679	Leu	TAA
ctg7180000000003	6	872697	872770	Cys	GCA
ctg7180000000003	7	1497887	1497797	Ser	TGA
ctg7180000000003	8	1236988	1236914	Gly	TCC
