# Supplementary material for: The complete genome sequence of Vibrio aestuarianus W‐40 reveals virulence factor genes
Source: Microbiologyopen. 2018 Jan 3;7(3):e00568. doi: 10.1002/mbo3.568 (PMC6011983; doi:10.1002/mbo3.568)
Supplement: Supplementary file 3 [file MBO3-7-e00568-s005.xls]

## Sheet: Sheet1
TABLE S3 The resistance genes of V.aestuarianus W-40
Query_id	Subject_annotation
Ko 0075	UDP pyrophosphate phosphatase [Vibrio nigripulchritudo]
Ko 1124	xanthine phosphoribosyltransferase [Vibrio orientalis]
