# Supplementary material for: The complete genome sequence of Vibrio aestuarianus W‐40 reveals virulence factor genes
Source: Microbiologyopen. 2018 Jan 3;7(3):e00568. doi: 10.1002/mbo3.568 (PMC6011983; doi:10.1002/mbo3.568)
Supplement: Supplementary file 4 [file MBO3-7-e00568-s006.xls]

## Sheet: Sheet1
TABLE S4 Potential virulence factors in V.aestuarianus W-40
Locus	Align_length	Query_length	Description
Ko 0291	18	1179	cagA - cag island protein, cytotoxicity associated immunodominant antigen [Helicobacter pylori 26695] (VF0059)
Ko 0506	16	534	cagA - cag island protein, cytotoxicity associated immunodominant antigen [Helicobacter pylori 26695] (VF0059)
Ko 0517	18	2172	cagA - cag island protein, cytotoxicity associated immunodominant antigen [Helicobacter pylori 26695] (VF0059)
Ko 1466	17	282	cagA - cag island protein, cytotoxicity associated immunodominant antigen [Helicobacter pylori 26695] (VF0059)
Ko 1606	16	387	cagA - cag island protein, cytotoxicity associated immunodominant antigen [Helicobacter pylori 26695] (VF0059)
Ko 3518	15	156	cagA - cag island protein, cytotoxicity associated immunodominant antigen [Helicobacter pylori 26695] (VF0059)
Ko 3811	17	1947	cagA - cag island protein, cytotoxicity associated immunodominant antigen [Helicobacter pylori 26695] (VF0059)
Ko 0282	18	465	vacA - vacuolating cytotoxin [Helicobacter pylori 26695] (VF0058)
Ko 0598	20	1449	vacA - vacuolating cytotoxin [Helicobacter pylori 26695] (VF0058)
Ko 0650	16	990	vacA - vacuolating cytotoxin [Helicobacter pylori 26695] (VF0058)
Ko 1119	16	816	vacA - vacuolating cytotoxin [Helicobacter pylori 26695] (VF0058)
Ko 3246	17	453	vacA - vacuolating cytotoxin [Helicobacter pylori 26695] (VF0058)
Ko 3363	15	183	vacA - vacuolating cytotoxin [Helicobacter pylori 26695] (VF0058)
Ko 3676	18	2220	vacA - vacuolating cytotoxin [Helicobacter pylori 26695] (VF0058)
Ko 1629	17	687	bvgA - virulence factors transcription regulator [Bordetella pertussis Tohama I] (VF0336)
Ko 2622	18	1647	bvgA - virulence factors transcription regulator [Bordetella pertussis Tohama I] (VF0336)
Ko 1657	16	513	hlgA - gamma-hemolysin chain II precursor [Staphylococcus aureus MW2] (VF0011)
Ko 1728	16	1314	cyaA - bifunctional hemolysin-adenylate cyclase precursor [Bordetella pertussis Tohama I] (VF0028)
Ko 1788	16	1206	hlyA - Hemolysin A [Escherichia coli CFT073] (VF0225)
Ko 2405	16	321	hlyD - Hemolysin D [Escherichia coli CFT073] (VF0225)
Ko 2485	19	732	hlyA - Hemolysin A [Escherichia coli CFT073] (VF0225)
Ko 2904	15	234	hlyB - hemolysin transport protein [Escherichia coli O157:H7 EDL933] (VF0207)
Ko 2968	16	762	cyaA - bifunctional hemolysin-adenylate cyclase precursor [Bordetella pertussis Tohama I] (VF0028)
Ko 3423	31	561	hlyA - Hemolysin A [Escherichia coli CFT073] (VF0225)
Ko 3778	16	1716	hlyB - hemolysin transport protein [Escherichia coli O157:H7 EDL933] (VF0207)
Ko 3793	20	681	hlyA - hemolysin toxin protein [Escherichia coli O157:H7 EDL933] (VF0207)
Ko 3788	21	801	hlyA - hemolysin toxin protein [Escherichia coli O157:H7 EDL933] (VF0207)
Ko 3991	17	885	hlyC - Hemolysin C [Escherichia coli CFT073] (VF0225)
Ko 4289	21	1041	hlgA - gamma-hemolysin chain II precursor [Staphylococcus aureus MW2] (VF0011)
Ko 4431	15	234	hlyB - hemolysin transport protein [Escherichia coli O157:H7 EDL933] (VF0207)
Ko 0060	30	744	hlyA - hemolysin toxin protein [Escherichia coli O157:H7 EDL933] (VF0207)
Ko 0072	16	438	hlgB - gamma-hemolysin component B [Staphylococcus aureus MW2] (VF0011)
Ko 0758	15	429	fhaC - hemolysin activator-like protein [Bordetella pertussis Tohama I] (VF0025)
Ko 0889	16	450	hla - Alpha-Hemolysin precursor [Staphylococcus aureus MW2] (VF0001)
Ko 1204	20	1122	hlgA - gamma-hemolysin chain II precursor [Staphylococcus aureus MW2] (VF0011)
Ko 1594	15	936	plcB - phospholipase C [Listeria monocytogenes (serovar 1/2a) EGD-e] (VF0067)
Ko 1712	17	789	plcH - hemolytic phospholipase C precursor [Pseudomonas aeruginosa PAO1] (VF0092)
Ko 3803	17	735	plcB - phospholipase C [Listeria monocytogenes (serovar 1/2a) EGD-e] (VF0067)
Ko 3863	16	1179	plcB - phospholipase C [Listeria monocytogenes (serovar 1/2a) EGD-e] (VF0067)
Ko 3894	17	510	plcH - hemolytic phospholipase C precursor [Pseudomonas aeruginosa PAO1] (VF0092)
Ko 0585	18	3123	plcA - phosphatidylinositol-specific phospholipase c [Listeria monocytogenes (serovar 1/2a) EGD-e] (VF0063)
Ko 3301	16	507	ssaJ - Secretion system apparatus: homology with the yscJ/mxiJ/prgK family of lipoproteins [Salmonella enterica (serovar typhimurium) LT2] (VF0321)
Ko 3855	17	903	ssaJ - Secretion system apparatus: homology with the yscJ/mxiJ/prgK family of lipoproteins [Salmonella enterica (serovar typhimurium) LT2] (VF0321)
Ko 4037	16	1521	ssaJ - Secretion system apparatus: homology with the yscJ/mxiJ/prgK family of lipoproteins [Salmonella enterica (serovar typhimurium) LT2] (VF0321)
Ko 1733	15	288	lmo0931 - lipoate protein ligase [Listeria monocytogenes (serovar 1/2a) EGD-e] (VF0347)
Ko 3821	20	648	cat - chloramphenicol acetyltransferase [Shigella flexneri (serotype 2a) YSH6000]
Ko 3820	16	1011	lmo0931 - lipoate protein ligase [Listeria monocytogenes (serovar 1/2a) EGD-e] (VF0347)
Ko 1995	21	810	clpC - endopeptidase Clp ATP-binding chain C [Listeria monocytogenes (serovar 1/2a) EGD-e] (VF0072)
Ko 2995	18	924	clpC - endopeptidase Clp ATP-binding chain C [Listeria monocytogenes (serovar 1/2a) EGD-e] (VF0072)
Ko 3536	15	318	clpC - endopeptidase Clp ATP-binding chain C [Listeria monocytogenes (serovar 1/2a) EGD-e] (VF0072)
Ko 3759	47	2598	clpB - clpB protein [Vibrio cholerae N16961] (VF0335)
Ko 0508	18	867	clpB - clpB protein [Vibrio cholerae N16961] (VF0335)
Ko 0852	20	546	clpB - clpB protein [Vibrio cholerae N16961] (VF0335)
Ko 1206	17	471	clpB - clpB protein [Vibrio cholerae N16961] (VF0335)
Ko 1836	16	1371	clpB - clpB protein [Vibrio cholerae N16961] (VF0335)
Ko 1841	16	495	clpB - clpB protein [Vibrio cholerae N16961] (VF0335)
Ko 2684	17	882	wcbQ - capsular polysaccharide biosynthesis transmembrane protein [Burkholderia pseudomallei K96243] (VF0436)
Ko 3522	16	564	Rv3870 - POSSIBLE CONSERVED TRANSMEMBRANE PROTEIN [Mycobacterium tuberculosis H37Rv] (VF0315)
Ko 0191	15	138	wzm - capsular polysaccharide export ABC transporter transmembrane protein [Burkholderia pseudomallei K96243] (VF0436)
Ko 0653	19	366	Rv3877 - PROBABLE CONSERVED TRANSMEMBRANE PROTEIN [Mycobacterium tuberculosis H37Rv] (VF0315)
Ko 0679	17	882	wcbQ - capsular polysaccharide biosynthesis transmembrane protein [Burkholderia pseudomallei K96243] (VF0436)
Ko 0540	15	324	iap - P60 extracellular protein, invasion associated protein Iap [Listeria monocytogenes (serovar 1/2a) EGD-e] (VF0068)
Ko 1905	15	147	iap - P60 extracellular protein, invasion associated protein Iap [Listeria monocytogenes (serovar 1/2a) EGD-e] (VF0068)
Ko 2495	15	207	iap - P60 extracellular protein, invasion associated protein Iap [Listeria monocytogenes (serovar 1/2a) EGD-e] (VF0068)
Ko 2747	17	1857	iap - P60 extracellular protein, invasion associated protein Iap [Listeria monocytogenes (serovar 1/2a) EGD-e] (VF0068)
Ko 4143	16	999	rmbA - putative cytoplasmic protein [Salmonella enterica (serovar typhimurium) LT2]
Ko 0153	15	273	rhuM - putative cytoplasmic protein [Salmonella enterica (serovar typhimurium) LT2]
Ko 0532	17	1209	rhuM - putative cytoplasmic protein [Salmonella enterica (serovar typhimurium) LT2]
Ko 1591	22	1491	rhuM - putative cytoplasmic protein [Salmonella enterica (serovar typhimurium) LT2]
Ko 2401	15	156	orf245 - putative cytoplasmic protein [Salmonella enterica (serovar typhimurium) LT2]
Ko 0007	19	156	YPO0266 - secretion system apparatus protein [Yersinia pestis CO92]
Ko 0099	23	312	ssaO - Secretion system apparatus [Salmonella enterica (serovar typhimurium) LT2] (VF0321)
Ko 1129	15	396	YPO0269 - type III secretion system apparatus protein [Yersinia pestis CO92]
Ko 1384	16	1146	YPO0266 - secretion system apparatus protein [Yersinia pestis CO92]
Ko 1816	16	705	YPO0266 - secretion system apparatus protein [Yersinia pestis CO92]
Ko 2296	15	390	YPO0265 - putative type III secretion system apparatus protein [Yersinia pestis CO92]
Ko 2360	20	1086	YPO0266 - secretion system apparatus protein [Yersinia pestis CO92]
Ko 3005	20	918	YPO0268 - type III secretion system apparatus protein [Yersinia pestis CO92]
Ko 3006	20	1776	YPO0269 - type III secretion system apparatus protein [Yersinia pestis CO92]
Ko 0158	16	255	pic - Pic [Shigella flexneri (serotype 2a) 301] (VF0120)
Ko 0490	16	750	ssaH - Secretion system apparatus [Salmonella enterica (serovar typhimurium) LT2] (VF0321)
Ko 0710	20	384	YPO0263 - type III secretion system apparatus lipoprotein [Yersinia pestis CO92]
Ko 1004	17	954	YPO0263 - type III secretion system apparatus lipoprotein [Yersinia pestis CO92]
Ko 1666	15	195	ssaL - Secretion system apparatus [Salmonella enterica (serovar typhimurium) LT2] (VF0321)
Ko 2114	22	369	ssaV - Secretion system apparatus: homology with the LcrD family of proteins [Salmonella enterica (serovar typhimurium) LT2] (VF0321)
Ko 2281	14	117	ssaQ - Secretion system apparatus [Salmonella enterica (serovar typhimurium) LT2] (VF0321)
Ko 2386	16	699	ssaL - Secretion system apparatus [Salmonella enterica (serovar typhimurium) LT2] (VF0321)
Ko 2983	16	936	ssaR - Secretion system apparatus: homology with YscR of the secretion system of Yersinia [Salmonella enterica (serovar typhimurium) LT2] (VF0321)
Ko 3045	20	897	ssaI - Secretion system apparatus [Salmonella enterica (serovar typhimurium) LT2] (VF0321)
Ko 3122	15	291	ssaU - Secretion system apparatus: homology with YscU of the secretion system of Yersinia [Salmonella enterica (serovar typhimurium) LT2] (VF0321)
Ko 3505	15	552	ssaK - Secretion system apparatus [Salmonella enterica (serovar typhimurium) LT2] (VF0321)
Ko 3786	17	1686	ssaD/spiB - Secretion system apparatus [Salmonella enterica (serovar typhimurium) LT2] (VF0321)
Ko 3938	15	138	ssaP - Secretion system apparatus [Salmonella enterica (serovar typhimurium) LT2] (VF0321)
Ko 4084	16	1506	ssaV - Secretion system apparatus: homology with the LcrD family of proteins [Salmonella enterica (serovar typhimurium) LT2] (VF0321)
Ko 3720	23	345	YPO0266 - secretion system apparatus protein [Yersinia pestis CO92]
Ko 0006	17	927	fliN - flagellar motor switch protein [Chlamydia trachomatis D/UW-3/CX] (VF0344)
Ko 0085	16	1305	Methyl-accepting chemotaxis protein [Vibrio fluvialis]
Ko 0155	16	1626	chemotaxis protein [Vibrio cyclitrophicus]
Ko 1694	16	1314	chemotaxis transducer [Vibrio furnissii NCTC 11218]
Ko 1781	20	1635	methyl-accepting chemotaxis protein [Vibrio vulnificus YJ016]
Ko 1830	16	1548	chemotaxis protein [Vibrio sinaloensis]
Ko 1847	26	1998	diguanylate cyclase [Vibrio orientalis]
Ko 1966	17	2214	chemotaxis protein [Vibrio sinaloensis]
