# Supplementary material for: The complete genome sequence of Vibrio aestuarianus W‐40 reveals virulence factor genes
Source: Microbiologyopen. 2018 Jan 3;7(3):e00568. doi: 10.1002/mbo3.568 (PMC6011983; doi:10.1002/mbo3.568)
Supplement: Supplementary file 5 [file MBO3-7-e00568-s007.xls]

## Sheet: Sheet1
TABLE S5 Enzymes related to metabolism of V. aestuarianus W-40
Query_id	Subject_annotation
Ko 0020	sugar diacid utilization regulator SdaR; K02647 carbohydrate diacid regulator
Ko 0078	glycerol-3-phosphate acyltransferase PlsY; K08591 glycerol-3-phosphate acyltransferase PlsY [EC:2.3.1.15]
Ko 2764	glycerol uptake facilitator protein; K02440 glycerol uptake facilitator protein
Ko 2765	glycerol kinase
Ko 2766	glycerol-3-phosphate regulon repressor DeoR family; K02444 DeoR family transcriptional regulator, glycerol-3-phosphate regulon repressor
Ko 3364	glyceraldehyde-3-phosphate dehydrogenase; K00134 glyceraldehyde 3-phosphate dehydrogenase [EC:1.2.1.12]
Ko 0257	Esterases and lipases (includes fungal lipases, cholinesterases, etc.) These enzymes act on carboxylic esters . the catalytic apparatus involves three residues (catalytic triad): a serine, a glutamate or aspartate and a histidine.These...; region: Esterase_lipase; cl12031; K07019
Ko 2077	D-lactate dehydrogenase (cytochrome) (EC:1.1.2.4)
Ko 4143	D-lactate dehydrogenase
Ko 4149	L-lactate dehydrogenase (EC:1.1.2.3); K00101 L-lactate dehydrogenase (cytochrome) [EC:1.1.2.3]
Ko 1980	acsA; acetyl-CoA synthetase (EC:6.2.1.17); K01908 propionyl-CoA synthetase [EC:6.2.1.17]
Ko 2096	atoA; acetyl-CoA:acetoacetyl-CoA transferase, beta subunit (EC:2.8.3.8); K01029 3-oxoacid CoA-transferase subunit B [EC:2.8.3.5]
Ko 3630	acetate kinase (EC:2.7.2.1); K00925 acetate kinase [EC:2.7.2.1]
Ko 1605	acetate kinase (EC:2.7.2.1); K00925 acetate kinase [EC:2.7.2.1]
