# Supplementary material for: The complete genome sequence of Vibrio aestuarianus W‐40 reveals virulence factor genes
Source: Microbiologyopen. 2018 Jan 3;7(3):e00568. doi: 10.1002/mbo3.568 (PMC6011983; doi:10.1002/mbo3.568)
Supplement: Supplementary file 6 [file MBO3-7-e00568-s008.xls]

## Sheet: Sheet1
TABLE S6 Oxygen stress resistant genes of V.aestuarianus W-40
Query_id	Subject_annotation
Ko 0600	Glutathione reductase OS=Streptococcus thermophilus GN=gor PE=3 SV=1
Ko 1244	Thioredoxin-1 OS=Nostoc sp. (strain PCC 7120 / UTEX 2576) GN=trxA PE=3 SV=2
Ko 1724	Thioredoxin reductase OS=Vibrio cholerae serotype O1 (strain ATCC 39315 / El Tor Inaba N16961) GN=trxB PE=3 SV=1
Ko 1318	Peroxiredoxin Q, chloroplastic OS=Triticum aestivum GN=PRX1 PE=1 SV=1
Ko 1724	Thioredoxin reductase OS=Vibrio cholerae serotype O1 (strain ATCC 39315 / El Tor Inaba N16961) GN=trxB PE=3 SV=1
Ko 2991	Peptide methionine sulfoxide reductase MsrA OS=Clostridium perfringens (strain ATCC 13124 / NCTC 8237 / Type A) GN=msrA PE=3 SV=1
Ko 3835	Peptide methionine sulfoxide reductase MsrA/MsrB OS=Haemophilus influenzae (strain ATCC 51907 / DSM 11121 / KW20 / Rd) GN=msrAB PE=1 SV=1
Ko 0822	Peptide methionine sulfoxide reductase MsrA OS=Vibrio cholerae serotype O1 (strain ATCC 39315 / El Tor Inaba N16961) GN=msrA PE=3 SV=1
