# Supplementary material for: The complete genome sequence of Vibrio aestuarianus W‐40 reveals virulence factor genes
Source: Microbiologyopen. 2018 Jan 3;7(3):e00568. doi: 10.1002/mbo3.568 (PMC6011983; doi:10.1002/mbo3.568)
Supplement: Supplementary file 7 [file MBO3-7-e00568-s009.xls]

## Sheet: Sheet1
TABLE S7 Restriction-Modification system of V.aestuarianus W-40
Gene	Protein-or-Domain	Function-Description	Functional-Categories;
Ko 0194	SA1625	Restriction endonuclease S subunits	Defense mechanisms ;
Ko 0195	jhp0786	Type I restriction-modification system methyltransferase subunit	Defense mechanisms ;
Ko 3063	VCA0017，Hemolysin-coregulated protein	hcp-1; hcp protein K11903 type VI secretion system secreted protein Hcp
Ko 3064	YPO3606，vgrG-1; VgrG protein	K11904 type VI secretion system secreted protein VgrG
Ko 0193	HI1285	Type I site-specific restriction-modification system, R (restriction) subunit and related helicases	Defense mechanisms ;
