# Supplementary material for: The complete genome sequence of Vibrio aestuarianus W‐40 reveals virulence factor genes
Source: Microbiologyopen. 2018 Jan 3;7(3):e00568. doi: 10.1002/mbo3.568 (PMC6011983; doi:10.1002/mbo3.568)
Supplement: Supplementary file 8 [file MBO3-7-e00568-s010.xls]

## Sheet: Sheet1
TABLE S8 IS elements distribution in V.aestuarianus W-40
Sequences producing significant alignments	IS Family	Group	Origin
ISVpa3	IS5	IS903	Vibrio parahaemolyticus
ISSoEn2	IS256		Primary endosymbiont of Sitophilus oryzae
ISEc39	IS256		Escherichia coli
ISCARN8	IS5	IS5	Metagenomic data from CARNOULES
ISWz1	IS91	-	Weeksella zoohelcum
ISPa33	IS1380		Pseudomonas aeruginosa
ISVvu5	IS5	IS903	Vibrio vulnificus
ISVbsp3	IS5	IS903	Vibrio sp.
ISVal1	IS5	IS903	Vibrio alginolyticus
ISVa2	IS5	IS903	Vibrio anguillarum
ISVch8	IS5	IS903	Vibrio cholerae
ISV-M52	IS5	IS903	Vibrio mimicus
ISVba2	IS5	IS903	Vibrionales bacterium
ISSpu20	IS5	IS903	Shewanella putrefaciens
ISSpu11	IS5	IS903	Shewanella putrefaciens
ISSod12	IS5	IS903	Shewanella oneidensis
ISLxx6	IS5	IS427	Leifsonia xyli
IS1237	IS5	IS427	Clavibacter xyli subsp. cynodontis
ISDha14	IS5	IS5	Desulfitobacterium hafniense
IS285	IS256	-	Yersinia pestis
IS1414	IS256	-	Escherichia coli
ISSod5	IS256		Shewanella oneidensis
ISAs3	IS256		Aeromonas salmonicida
ISCARN40	IS256		Metagenomic data from CARNOULES
ISSba12	IS256		Shewanella baltica
ISSde5	IS256		Shewanella denitrificans
ISVpa2	IS3	IS3	Vibrio parahaemolyticus
ISVisp3	IS3	IS3	Vibrio splendidus
ISVal2	IS3	IS3	Vibrio alginolyticus
ISShes5	IS3	IS150	Lactobacillus helveticus
ISHwa22	IS200/IS605	IS1341	Natrialba magadii
IS200S	IS110	IS1111	Vibrio splendidus
