# Supplementary material for: The complete genome sequence of Vibrio aestuarianus W‐40 reveals virulence factor genes
Source: Microbiologyopen. 2018 Jan 3;7(3):e00568. doi: 10.1002/mbo3.568 (PMC6011983; doi:10.1002/mbo3.568)
Supplement: Supplementary file 9 [file MBO3-7-e00568-s011.xls]

## Sheet: Sheet1
TABLE S9 IS elements distribution in insertion sequence (IS) elements in V.aestuarianus W-40
Sequences producing significant alignments	IS Family	Group	Origin
ISSoc10	IS200/IS605		Synechococcus sp
ISC1332	IS200/IS605	IS1341	Halogeometricum borinquense
ISSpn6	IS200/IS605	IS200	Streptococcus pneumoniae
ISBj1	IS1380	-	Bradyrhizobium japonicum
ISCARN88	IS256		Comamonas sp
ISMno32	IS1182		Metagenomic data from CARNOULES
ISPfr6	ISL3		Propionibacterium freudenreichii
ISAar42	ISL3		Arthrobacter arilaitensis
