# Supplementary material for: The complete genome sequence of Vibrio aestuarianus W‐40 reveals virulence factor genes
Source: Microbiologyopen. 2018 Jan 3;7(3):e00568. doi: 10.1002/mbo3.568 (PMC6011983; doi:10.1002/mbo3.568)
Supplement: Supplementary file 10 [file MBO3-7-e00568-s002.xlsx]

## Sheet: Sheet1
TABLE S10 The genomic islands present in a single chromosome(ctg7180000000002) of V.aestuarianusW-40
Island start	Island end	Length	Gene ID	Locus	Gene start	Gene end	Strand	Product
185086	191032	5946		GI0178	185086	185520	1	hydrolase [Haemophilus pittmaniae]
213711	191032	5946		GI0179	190598	191032	1	hydrolase [Haemophilus pittmaniae]
324370	219221	5510		GI0196	213711	213863	1	hypothetical protein
331377	219221	5510		GI0197	214408	215526	1	hypothetical protein
351638	219221	5510		GI0198	216220	216510	1	hypothetical protein
855488	219221	5510		GI0202	218433	219221	-1	hypothetical protein
1007224	328777	4407		GI0311	324370	325212	-1	hypothetical protein
1340376	328777	4407		GI0312	325209	325448	-1	hypothetical protein
2078263	340116	8739		GI0320	336146	336400	1	hypothetical protein
457669	219221	5510		GI0199	216507	217355	-1	relaxase [Vibrio cholerae]
668400	219221	5510	mbeA	GI0200	217355	217867	-1	relaxase/mobilization nuclease domain protein [Escherichia coli]
1342746	328777	4407		GI0313	325505	328777	-1	general glycosylation pathway protein [Campylobacter gracilis]
2611538	383103	31465		GI0341	355182	356234	-1	glycosyl transferase [Escherichia coli]
1603438	340116	8739	gutQ	GI0317	331377	332405	-1	arabinose 5-phosphate isomerase [Escherichia coli]
1841865	340116	8739	lipB	GI0318	332435	333697	-1	capsule polysaccharide biosynthesis protein [Brevundimonas subvibrioides ATCC 15264]
1848451	340116	8739	kpsD	GI0319	333698	335458	-1	polysialic acid transport protein kpsD [Glaciecola lipolytica]
2366940	383103	31465	pgs1	GI0338	352724	353443	1	phosphatidylserine synthase [Vibrio natriegens]
2380270	383103	31465	pgs1	GI0339	353461	354063	1	phosphatidylserine synthase [Vibrio cyclitrophicus]
2406359	383103	31465	mraY	GI0340	354305	355180	1	UDP-glucose 4-epimerase [Vibrio cholerae]
2935507	383103	31465	rfbC	GI0342	356234	356701	-1	dTDP-4-dehydrorhamnose 3,5-epimerase [Vibrio cyclitrophicus]
2937172	383103	31465	mat2b	GI0343	356783	357670	-1	dTDP-4-dehydrorhamnose reductase [Vibrio cyclitrophicus]
