# Supplementary material for: The complete genome sequence of Vibrio aestuarianus W‐40 reveals virulence factor genes
Source: Microbiologyopen. 2018 Jan 3;7(3):e00568. doi: 10.1002/mbo3.568 (PMC6011983; doi:10.1002/mbo3.568)
Supplement: Supplementary file 11 [file MBO3-7-e00568-s003.xls]

## Sheet: Sheet1
TABLE S11 The genomic islands present in a single chromosome(ctg7180000000003) of V.aestuarianus W-40
Island start	Island end	Length	Locus	Gene start	Gene end	Strand	Product	External Annotations
162959	168464	5505	GI3065	162959	163510	1	UDP-N-acetylmuramyl peptide synthase [Vibrio cholerae]
456867	168464	5505	GI3066	163513	167271	1	peptidoglycan-binding protein LysM [Marinobacter manganoxydans]
555357	168464	5505	GI3067	167256	168464	1	tryptophanase [Vibrio cholerae]
755616	462934	6067	GI3327	456088	456870	1	type III secretion protein [Aeromonas sp. 159]
755753	462934	6067	GI3328	456867	458942	1	type IV secretion protein Rhs [Pseudomonas sp. GM48]
798625	462934	6067	GI3329	459208	459633	1	nitroreductase [Vibrio ordalii]
1225960	462934	6067	GI3330	459662	459946	1	Uropathogenic specific protein [Grimontia sp. AK16]
